# Supplementary material for: Structured water molecules drive activation and G protein selectivity in the GPR174 receptor
Source: PLoS Biol. 2026 May 7;24(5):e3003447. doi: 10.1371/journal.pbio.3003447 (PMC13152116; doi:10.1371/journal.pbio.3003447)
Supplement: S1 Data — (XLSX) [file pbio.3003447.s027.xlsx]

## Sheet: Fig 1B
Fig 1B. Concentration-response curves of GPR174-induced dissociation assays of different G proteins.
S1 Table. GPR174-induced dissociation assays of different G proteins, related to Figure 1B.
Fold change relative to the lowest agonist concentration in each group
log [LysoPS(18:0)] (M)	GPR174-Gs					GPR174-Gi				GPR174-Gq			GPR174-G13
-12	1	1	1	1	1	1	1	1	1	NA	NA	NA	1	1	1
-5	0.94476	0.902628	0.893649	0.89773	0.932083	0.943386	0.95396	0.966843	0.933918				0.952972	0.972505	0.968262
-6	0.944245	0.932631	0.907058	0.893797	0.996842	0.976201	0.969315	0.965016	0.961292				0.990216	0.99335	0.997029
-7	1.00447	1.01151	0.973534	0.963081	0.983103	0.98683	0.983299	0.973736	0.971188				0.995712	1.00435	0.986766
-8	1.02471	0.995847	0.964483	0.98189	1.02665	1.01116	0.9973	0.985714	0.980341				0.978103	1.02557	1.00121
-9	1.02273	0.988423	0.974786	0.977924	1.02689	1.01232	1.00815	0.98585	0.990988				0.998885	1.01847	1.00168
-10	1.04013	0.998618	0.971406	0.992649	1.04818	1.00772	1.00444	0.982299	0.990997				1.0119	1.02844	1.0102
-11	1.01289	1.00715	0.968889	1.01508	1.01655	1.00122	1.00718	0.988193	0.992221				1.01656	1.02864	1.01757
Emax and EC50 were obtained by fitting the concentration–response data with a three-parameter logistic model.
S2 Table. Cell surface expression of GPR174 co-expressed with different G proteins, related to Figure 1B.
Normalized data (%Gs)
Gs	Gi	Gq	G13
101.883	101.04	101.771	74.9596
102.429	93.2763	93.8094	100.62
95.6877	109.809	81.7251	101.516
89.0101
99.8819
111.108

## Sheet: Fig 2C-2D
Fig 2C-2D. Concentration-response curves of GPR174-induced Gs dissociation assays of wild-type and mutants at hydration-coordinating residues.
S4 Table. GPR174-induced Gs dissociation assays of wild-type and mutants at hydration-coordinating residues, related to Figure 2C-D.
Fold change relative to the lowest agonist concentration in each group
log [LysoPS(18:0)] (M)	WT					D65N			Q68L			S105A			R116Q			T205V			T208V			N284L			D288N			Y292F
-12	1	1	1	1	1	NA	NA	NA	1	1	1	1	1	1	NA	NA	NA	1	1	1	1	1	1	1	1	1	1	1	1	1	1	1
-5	0.94476	0.902628	0.893649	0.89773	0.932083				0.950236	0.964323	0.947358	0.922975	0.94157	0.94154		1.0233	1.02303	0.951164	0.970382	0.905169	0.94537	0.933972	0.963027	0.909995	0.955859	0.919467	0.97234	0.951782	0.970618	0.96318	0.959558	0.962417
-6	0.944245	0.932631	0.907058	0.893797	0.996842				0.964129	0.992106	0.993893	0.92562	0.962289	0.977226		1.02294	1.02855	0.966528	0.992105	0.951768	0.945011	0.934876	0.993045	0.987862	1.02113	0.969571	0.99014	0.962059	0.953204	0.961564	0.925986	0.960895
-7	1.00447	1.01151	0.973534	0.963081	0.983103				0.964461	0.979543	1.01505	0.951838	0.985309	0.986044		1.02558	1.02039	1.04049	1.00004	0.910248	0.960993	0.954032	0.995874	1.02492	1.01488	0.964358	0.983237	0.987802	0.984208	0.97634	0.941643	0.969733
-8	1.02471	0.995847	0.964483	0.98189	1.02665				0.981922	0.974785	1.01167	0.97252	0.99213	1.02167		1.0167	1.00039	1.0443	0.951735	1.0176	0.975109	0.970765	1.00607	1.01314	1.01949	0.994498	1.02292	0.995386	0.965461	0.989648	0.970037	0.970616
-9	1.02273	0.988423	0.974786	0.977924	1.02689				0.979309	0.981695	0.997694	0.986335	0.986365	1.0229		1.02315	1.01378	1.01435	1.01666	0.949761	1.00072	0.983105	1.01078	0.996852	1.05313	0.969161	1.03204	1.00328	1.00465	0.993852	0.965699	0.994142
-10	1.04013	0.998618	0.971406	0.992649	1.04818				0.981358	1.00112	0.998618	0.978709	0.991074	0.998868		1.01311	1.01034	1.01669	1.00403	1.03803	0.979574	0.973984	1.00979	1.03022	1.03893	1.00402	1.0452	0.994858	1.01502	0.985633	0.975457	0.98808
-11	1.01289	1.00715	0.968889	1.01508	1.01655				0.986384	1.00131	1.02402	0.978836	1.02213	1.00104		1.04226	1.02129	1.01959	0.978325	0.990757	1.0209	0.981722	1.0198	1.00015	1.0325	1.00478	1.0434	0.994498	1.01492	1.0231	0.98727	1.00255
S13 Table. Cell surface expression of wild-type and mutant GPR174 co-expressed with Gs in HEK293T cells, related to Figures 2C-2D.
Normalized data (%WT)
BLANK	WT	D65N	Q68L	S105A	R116Q	T205V	T208V	N284L	D288N	Y292F
5.39566	101.883	95.4013	182.514	125.285	102.528	131.268	118.018	100.378	116.692	145.89
5.29411	102.429	99.0478	196.068	125.187	109.563	135.097	117.136	98.5103	136.615	143.497
6.07305	95.6877	103.936	174.562	131.119	113.996	139.004	118.998	102.192	138.521	151.231
	89.0101
	99.8819
	111.108

## Sheet: Fig 4E
Fig 4E. Concentration-response curves of GPR174-induced Gs dissociation assays of wild-type and mutants.
S14 Table. GPR174-induced Gs dissociation assays of wild-type and mutant GPR174, related to Figure 4E.
Fold change relative to the lowest agonist concentration in each group
log [LysoPS(18:0)] (M)	WT					M58F			V55F
-12	1	1	1	1	1	NA	NA	NA	NA	NA	NA
-5	0.94476	0.902628	0.893649	0.89773	0.932083
-6	0.944245	0.932631	0.907058	0.893797	0.996842
-7	1.00447	1.01151	0.973534	0.963081	0.983103
-8	1.02471	0.995847	0.964483	0.98189	1.02665
-9	1.02273	0.988423	0.974786	0.977924	1.02689
-10	1.04013	0.998618	0.971406	0.992649	1.04818
-11	1.01289	1.00715	0.968889	1.01508	1.01655
Table S13 . Cell surface expression of wild-type and mutant GPR174 co-expressed with Gs in HEK293T cells, related to Figures 4E
Normalized data (%WT)
BLANK	WT	M58F	V55F
5.39566	101.883	110.477	139.431
5.29411	102.429	107.221	134.65
6.07305	95.6877	121.498	140.387
	89.0101
	99.8819
	111.108

## Sheet: Fig 4F
Fig 4F. Concentration-response curves of GPR174-induced Gi dissociation assays of wild-type and mutants.
S15 Table. GPR174-induced Gi dissociation assays of wild-type and mutant GPR174, related to Figure 4F.
Fold change relative to the lowest agonist concentration in each group
log [LysoPS(18:0)] (M)	WT				M58F			V55F
-12	1	1	1	1	1	1	1	1	1	1
-5	0.943386	0.95396	0.966843	0.933918	0.969086	0.95596	0.949911	0.939812	0.949938	0.975434
-6	0.976201	0.969315	0.965016	0.961292	0.968386	0.972825	0.946692	0.981175	0.994476	0.993816
-7	0.98683	0.983299	0.973736	0.971188	0.990064	0.97256	0.953444	0.984542	1.00343	0.997697
-8	1.01116	0.9973	0.985714	0.980341	0.99146	0.993561	0.966745	1.00763	1.00368	1.00032
-9	1.01232	1.00815	0.98585	0.990988	0.990183	0.988517	0.966463	1.00582	1.00322	1.00014
-10	1.00772	1.00444	0.982299	0.990997	0.995217	0.994377	0.970469	1.00162	1.0003	1.00306
-11	1.00122	1.00718	0.988193	0.992221	1.00276	0.994972	0.969635	1.01021	0.998151	1.02134
S16 Table. Cell surface expression of wild-type and mutant GPR174 co-expressed with Gi in HEK293T cells, related to Figure 4F.
Normalized data (%WT)
BLANK	WT	M58F	V55F
5.89277	99.4534	76.9096	120.21
6.42704	97.0571	85.6351	118.893
6.08292	103.489	117.97	118.832
	99.6692	89.7368	119.514
	92.0111	120.187	139.458
	108.32

## Sheet: Fig 4G
Fig 4G. Concentration-response curves of GPR174-induced Gs dissociation assays of wild-type and mutants.
S14 Table. GPR174-induced Gs dissociation assays of wild-type and mutant GPR174, related to Figure 4G.
Fold change relative to the lowest agonist concentration in each group
log [LysoPS(18:0)] (M)	WT					R116A			R116Q
-12	1	1	1	1	1	NA	NA	NA	NA	NA	NA
-5	0.94476	0.902628	0.893649	0.89773	0.932083
-6	0.944245	0.932631	0.907058	0.893797	0.996842
-7	1.00447	1.01151	0.973534	0.963081	0.983103
-8	1.02471	0.995847	0.964483	0.98189	1.02665
-9	1.02273	0.988423	0.974786	0.977924	1.02689
-10	1.04013	0.998618	0.971406	0.992649	1.04818
-11	1.01289	1.00715	0.968889	1.01508	1.01655
S13 Table. Cell surface expression of wild-type and mutant GPR174 co-expressed with Gs in HEK293T cells, related to Figures 4G.
Normalized data (%WT)
BLANK	WT	R116A	R116Q
5.39566	101.883	109.669	102.528
5.29411	102.429	108.873	109.563
6.07305	95.6877	121.759	113.996
	89.0101
	99.8819
	111.108

## Sheet: Fig 4H
Fig 4H. Concentration-response curves of GPR174-induced Gi dissociation assays of wild-type and mutants.
S15 Table. GPR174-induced Gi dissociation assays of wild-type and mutant GPR174, related to Figure 4H.
Fold change relative to the lowest agonist concentration in each group
log [LysoPS(18:0)] (M)	WT				R116A			R116Q
-12	1	1	1	1	1	1	1	1	1	1
-5	0.943386	0.95396	0.966843	0.933918	0.91422	0.918354	0.923475	0.891179	0.92634	0.902137
-6	0.976201	0.969315	0.965016	0.961292	0.931975	0.927675	0.929501	0.914979	0.945506	0.928297
-7	0.98683	0.983299	0.973736	0.971188	0.954851	0.945768	0.942885	0.93648	0.968577	0.940629
-8	1.01116	0.9973	0.985714	0.980341	0.98301	0.977761	0.974331	0.969172	0.959631	0.978669
-9	1.01232	1.00815	0.98585	0.990988	0.985625	1.001	0.975454	0.969862	0.975978	1.00412
-10	1.00772	1.00444	0.982299	0.990997	0.987053	0.994253	0.98693	0.988571	0.978626	1.01343
-11	1.00122	1.00718	0.988193	0.992221	0.994989	0.992399	0.988685	0.969452	1.0264	0.992767
S16 Table. Cell surface expression of wild-type and mutant GPR174 co-expressed with Gi, related to Figure 4H.
Normalized data (%WT)
BLANK	WT	R116A	R116Q
5.89277	99.4534	99.7807	96.5526
6.42704	97.0571	110.321	112.136
6.08292	103.489	161.262	135.219
	99.6692	121.722	103.211
	92.0111	173.789	136.259
	108.32

## Sheet: Fig 4J
Fig 4J. Concentration-response curves of GPR174-induced Gs dissociation assays of wild-type and mutants.
S14 Table. GPR174-induced Gs dissociation assays of wild-type and mutant GPR174, related to Figure 4J.
Fold change relative to the lowest agonist concentration in each group
log [LysoPS(18:0)] (M)	WT					R115A				R115Q
-12	1	1	1	1	1	NA	NA	NA	NA	NA	NA	NA	NA	NA	NA
-5	0.94476	0.902628	0.893649	0.89773	0.932083		0.915372		0.910852	1.003963763*				0.975409678*	0.912508071*
-6	0.944245	0.932631	0.907058	0.893797	0.996842		1.09563		0.96787	1.003963763*				0.97541	0.912508
-7	1.00447	1.01151	0.973534	0.963081	0.983103		1.05691		0.9753	0.977293				0.962151	0.924845
-8	1.02471	0.995847	0.964483	0.98189	1.02665		1.06219		1.01693	1.01219				0.944767	0.938788
-9	1.02273	0.988423	0.974786	0.977924	1.02689		1.09493		1.00077	1.00857				1.00287	0.952399
-10	1.04013	0.998618	0.971406	0.992649	1.04818		1.04248		0.934989196*	0.967283				0.979855	0.946031
-11	1.01289	1.00715	0.968889	1.01508	1.01655		1.01796		0.931324	1.03156				0.98438	0.953976
S13 Table. Cell surface expression of wild-type and mutant GPR174 co-expressed with Gs in HEK293T cells, related to Figures 4J.
Normalized data (%WT)
BLANK	WT	R115A	R115Q
5.39566	101.883	111.281	77.2306
5.29411	102.429	111.701	78.1461
6.07305	95.6877	107.187	80.8212
	89.0101
	99.8819
	111.108

## Sheet: Fig 4K
Fig 4K. Concentration-response curves of GPR174-induced Gi dissociation assays of wild-type and mutants.
S15 Table. GPR174-induced Gi dissociation assays of wild-type and mutant GPR174, related to Figure 4K.
Fold change relative to the lowest agonist concentration in each group
log [LysoPS(18:0)] (M)	WT				R115A						R115Q
-13											1	1
-12	1	1	1	1	1	1	1	1	1	1	0.986225	0.980672	1	1	1	1
-5	0.943386	0.95396	0.966843	0.933918	0.882961	0.954483	0.969315	0.91422	0.923475	0.918354			0.873392	0.855963	0.891179	0.902137
-6	0.976201	0.969315	0.965016	0.961292	0.984623	0.990309	0.982147	0.931975	0.929501	0.927675	0.898017	0.933551	0.900111	0.888819	0.914979	0.928297
-7	0.98683	0.983299	0.973736	0.971188	1.01387	0.992031	0.984472	0.954851	0.942885	0.945768	0.924057	0.952099	0.934181	0.935235	0.93648	0.940629
-8	1.01116	0.9973	0.985714	0.980341	1.00642	1.0012	0.994877	0.98301	0.974331	0.977761	0.967084	0.971607	0.98563	0.968987	0.969172	0.978669
-9	1.01232	1.00815	0.98585	0.990988	1.00579	1.00793	0.995396	0.985625	0.975454	1.001	0.976043	0.98835	1.0125	0.974938	0.969862	0.979508
-10	1.00772	1.00444	0.982299	0.990997	1.01286	1.00692	0.993204	0.987053	0.98693	0.994253	0.986444	0.975675	1.01296	0.97377	0.988571	0.98418
-11	1.00122	1.00718	0.988193	0.992221	1.02655	1.00598	0.991729	0.994989	0.988685	0.992399	0.986547	0.972413	1.01178	0.975732	0.980058	0.992811
S16 Table. Cell surface expression of wild-type and mutant GPR174 co-expressed with Gi, related to Figure 4K.
Normalized data (%WT)
BLANK	WT	R115A	R115Q
5.89277	99.4534	111.911	75.9954
6.42704	97.0571	120	83.2775
6.08292	103.489	120.199	84.1932
	99.6692
	92.0111
	108.32

## Sheet: Fig S5E-S5F
Fig S5E-5F. Concentration-response curves of GPR174-induced Gi dissociation assays of wild-type and mutants at hydration-coordinating residues.
S8 Table. Potency and efficacy parameters for Gi signaling of hydration-network mutants, related to Figure S5E-S5F.
Fold change relative to the lowest agonist concentration in each group
log [LysoPS(18:0)] (M)	WT				D65N			Q68L			S105A			T205V			T208V			N284L			D288N			Y292F
-12	1	1	1	1	NA	NA	NA	1	1	1	NA	NA	NA	1	1	1	1	1	1	NA	NA	NA	NA	NA	NA	NA	NA	NA
-5	0.91451	0.941134	0.959871	0.947462		0.954606	0.961924	0.956956	0.972803	0.959194		0.936663*	0.973733	0.959001	0.946689	0.971974	0.967394	0.978481	0.972703	1.00464	1.00458	1.02774	0.958915	0.993515	0.997181	0.983121	0.990422
-6	0.940555	0.967097	0.986713	0.974475		0.949338	0.970264	0.96578	0.97023	0.979191		0.955949*	0.987864	0.948495	0.937727	0.93705	0.980368	0.963696	0.976351	1.0333	0.998358	1.03059	0.944236	0.984311	0.993	0.975664*	0.992242
-7	0.948021	0.978143	0.996447	0.984198		0.946397	0.977806	0.973995	0.989502	0.98318		0.95512*	0.989354	0.961329	0.977622	0.96409	0.989599	0.985898	0.980428	1.02435	0.995849	1.02819	0.951517	0.96187	0.973415	1.006795*	0.999401
-8	0.964024	0.995096	1.01064	0.988032		0.953002	0.997133	0.992171	0.995379	0.985795		0.959742	1.01789	0.972775	0.962498	0.997341	0.994924	0.986446	0.991063	1.00243	0.98501	1.01322	0.936802*	0.955582	0.963425	1.00889	1.00102
-9	0.961021	0.995896	0.993304	0.99881		0.965425	1.02157	0.982674	1.00785	0.997922		0.936414*	0.974987	0.997969	0.97606	0.998842	0.996522	0.984237	0.997449	1.00366	0.973996	1.00162	0.945577*	0.963217	0.960493	0.998462	1.00075
-10	0.955834	0.99485	1.00797	1.00225		0.971062	1.01158	0.98622	1.00665	1.00015		0.980221	1.02502	0.987787	0.989316	0.995378	1.01896	0.993272	0.988214	0.992128	0.975288	1.00502	0.921051*	0.957486	0.963923	1.01375	1.00825
-11	0.963573	0.998645	1.05007	1.00591		1.00366	1.037628*	0.991148	0.997845	0.999973		0.980892	1.00849	1.00221	0.985711	1.0056	1.01805	0.999792	0.998915	0.983755	0.962957	1.00707	0.939702	0.963156	0.959912	1.03036	1.03074
S9 Table. Cell-surface expression levels of GPR174 hydration-network mutants in the Gi signaling assay, determined by ELISA, related to Figures S5E-5F.
Normalized data (%WT)
BLANK	WT	D65N	Q68L	S105A	T205V	T208V	Y292F	N284L	D288N	Y292F
5.89277	99.4534	100.278	106.251	121.354	146.634	125.16	126.418	141.789	102.123	145.89
6.42704	97.0571	96.7901	86.9009	94.1792	103.189	99.739	102.701	80.5608	71.0882	143.497
6.08292	103.489	106.737	99.5851	99.072	102.048	96.172	99.8973	89.1105	81.1731	151.231
	99.6692
	92.0111
	108.32

## Sheet: Fig S9B
Fig S9B.Relative intrinsic activity (RAi) plot of P2Y1R mutants of the functional scaffold residues in cAMP accumulation assays.
S11 Table. P2Y1R-induced cAMP accumulation assays of wild-type and mutant P2Y1R, related to Figure S9B.
cAMP accumulation (% of LysoPS(18:0) max)
log [LysoPS(18:0)] (M)	WT											D97N			S138A			R149Q			Y214F			Y303F			Y310F			D320N			Y324F
-10	0	0	0	0	-2.08303e-10	0	0	0	0	0	0	-0.105962	0.248432	0.0723589	-3.79698	-10.6567	-8.34854	-0.723851	0.0399627	-9.03278	-5.27181	-7.87769	-2.74884	-3.12025	-8.20707	-3.424	-2.61907	-4.64364	-1.71222	-0.721768	-11.1134	-8.51582	-3.52463	-4.51869	-1.25386
-3	100	100	100	100	100	100	100	100	100	100	100	79.2579	67.0859	45.3256	16.2475	16.0865	19.9361	61.4192	78.494	25.7282	31.4254	14.877	22.3573	14.6636	14.4379	25.2508	19.829	19.8269	34.814	30.3193	11.6716	21.0766	30.1705	24.8528	23.37
-4	76.789	75.2593	90.3838	91.1841	96.4456	99.4672	104.982	122.251	109.497	151.726	139.305	63.4854	48.8401	109.837	10.3401	13.6507	16.1496	48.3537	70.0472	23.7999	25.1609	22.2881	32.3399	8.7464	4.88581	19.3191	16.2884	16.3794	54.9753	25.652	9.23577	12.0742	17.0812	26.7014	34.3654
-5	66.1345	57.0151	79.7168	71.4229	57.0526	48.0057	65.6204	73.2439	56.928	72.1258	113.029	50.3355	39.7988	44.8734	6.71094	3.22237	5.83942	20.2766	11.9566	5.58206	11.2967	1.81159	12.201	6.90335	2.4978	10.3202	9.66793	13.8371	35.5054	11.5157	-1.01492	5.10949	13.1451	16.2262	16.0639
-6	40.1879	34.8084	50.7485	41.8068	1.96304	6.34325	11.1922	10.8175	7.96004	11.8731	12.3148	24.5656	21.7626	1.0492	0.883018	-9.74323	-8.12044	-0.0445767	1.81052	-7.5104	-2.46474	-6.20334	-0.434028	1.3742	-7.74045	-0.771605	5.61807	3.25993	1.87685	-0.479304	-10.8596	-7.29927	9.36277	-1.33507	1.63966
-7	9.8015	10.1081	11.0421	7.05926	-0.353073	1.85223	-0.6691	3.08093	3.07422	5.30478	0.658545	6.71094	6.05552	0.198987	-1.7837	-9.64173	-9.06326	-0.587413	0.0231363	-8.88054	-3.90251	-6.64251	-1.88079	-1.42271	-7.90514	-2.84529	-0.662851	-2.65016	-1.53112	-0.355156	-12.0268	-8.91119	0.605552	-2.46474	-0.964506
-8	1.37751	1.11794	2.00472	1.92312	-0.081238	0.405968	0.547445	2.87553	4.72112	4.67785	0.263418	1.18324	0.256195	0.68741	-3.47909	-10.0984	-9.21533	-0.0237465	-0.0063099	-9.64173	-3.08093	-5.27009	-1.78434	-2.24723	-6.75231	-2.50772	-2.4089	-3.65862	-1.6299	-0.269752	-10.8596	-9.42822	-3.19856	-1.84856	-0.168789
-9	0.565131	0.605552	0.61435	1.03192	-0.165601	2.5373	0.638686	3.08093	6.61506	1.44676	-0.526836	0.865357	0.791876	-0.325615	-3.51441	-11.5193	-8.85036	-0.17185	0.0252396	-9.08353	-2.87553	-7.08169	-0.434028	-2.89391	-7.13658	-2.70062	-2.61907	-4.01041	-1.94271	-0.616575	-11.6716	-9.64112	-3.35383	-2.944	-1.68789
	WT	D97N	S138A	R149Q	Y214F	Y303F	R310Q	D320N	Y324F
LogEC50	-5.312	-5.258	-4.913	-4.558	-4.861	-4.981	-5.475	-4.802	-5.202
EC50	4.877e-06	5.522e-06	1.222e-05	2.767e-05	1.377e-05	1.044e-05	3.349e-06	1.577e-05	6.274e-06
Span	98.63	70.3	24.59	57.05	28.22	20.19	26.7	27.1	28.52
RAi	1	0.62951	0.0995018	0.101951	0.101337	0.0956268	0.394221	0.0849731	0.224775
Span and EC50 were obtained by fitting the concentration–response data with a three-parameter logistic model.
Relative intrinsic activity (RAi) was calculated as [Span(mutant)/EC50(mutant)]/[Span(WT)/EC50(WT)].
S12 Table. Cell-surface expression levels of wild-type and mutant P2Y1R, determined by ELISA, related to Figure S9B.
Normalized data (%WT)
balnk	WT	D97N	S138A	R149Q	Y214F	Y303F	R310Q	D320N	Y324F
18.3722	118.809	111.314	84.6361	140.83	100.3	81.7408	96.8348	112.917	98.64
23.2351	95.5864	57.3731	74.0258	129.824	106.586	92.5954	106.778	118.893	108.284
17.7383	85.6047	106.712	72.1749	107.673	92.9912	88.6717	96.4062	104.311	99.2157
	118.442
	81.5584

[truncated: 8 more sheets: Fig S10D, Fig S10E, Fig S10F, Fig S10G, Fig S10I, Fig S10J, Fig S10K, Fig S10L]
